# Supplementary material for: The C3H zinc finger gene family in tartary buckwheat: genome-wide characterization, evolution, and a specialized role in salt stress response
Source: Front Plant Sci. 2026 Jun 22;17:1865239. doi: 10.3389/fpls.2026.1865239 (PMC13333739; doi:10.3389/fpls.2026.1865239)
Supplement: Supplementary file 3 [file Table1.xlsx]

## Sheet: Table S1
Table S1 FtC3H Family Member Information
Gene name	Gene ID	Chromosome	Start position	End position	Number of amino acids	Molecular weight	Theoretical pI	Instability index	Aliphatic index	Grand average of hydropathicity	Subcellular localization
FtC3H1	FtPinG0001422100	Ft1	6581046	6584991	453	49746.4	7.48	47.58	48.63	-0.732	Nucleus.
FtC3H2	FtPinG0001425400	Ft1	6644505	6647305	514	58312.8	7.03	48.76	78.77	-0.509	Chloroplast. Nucleus.
FtC3H3	FtPinG0000051500	Ft1	41539306	41543290	424	46020.6	8.69	58.49	55.24	-0.558	Nucleus.
FtC3H4	FtPinG0008365300	Ft1	42703240	42706241	623	68803	5.75	57.39	66.07	-0.517	Chloroplast. Nucleus.
FtC3H5	FtPinG0008838900	Ft1	54196666	54203919	287	33876.2	5.43	59.87	65.51	-1.136	Nucleus.
FtC3H6	FtPinG0008843500	Ft1	54303356	54307108	352	39633.2	6.14	45.32	50.51	-0.918	Nucleus.
FtC3H7	FtPinG0007718000	Ft1	58838164	58841174	745	80849	6.04	61.86	75.53	-0.36	Nucleus.
FtC3H8	FtPinG0004629800	Ft1	64558066	64561561	298	31503.5	9.35	49.81	45.91	-0.643	Nucleus.
FtC3H9	FtPinG0007899100	Ft2	41677976	41686869	512	56167.5	8.31	56.07	66.89	-0.46	Nucleus.
FtC3H10	FtPinG0003656300	Ft2	52962223	52965887	321	37263	9.2	70.48	43.18	-1.33	Chloroplast. Nucleus.
FtC3H11	FtPinG0003915400	Ft2	58408744	58410821	324	36632.8	6.56	48.08	47.56	-0.952	Nucleus.
FtC3H12	FtPinG0003958100	Ft2	59110028	59111162	339	37985.4	6.27	51.47	55.22	-0.643	Nucleus.
FtC3H13	FtPinG0004051800	Ft3	2327451	2328359	295	33204.2	7.9	55.79	53.9	-0.699	Nucleus.
FtC3H14	FtPinG0004028000	Ft3	3092511	3097084	408	44751.2	7.83	56.42	46.13	-0.625	Nucleus.
FtC3H15	FtPinG0007355500	Ft3	5628232	5636947	1008	114687	6.64	44.97	85.18	-0.202	Nucleus.
FtC3H16	FtPinG0002944800	Ft3	6158168	6162001	437	47159.2	7.14	29.31	74.53	-0.195	Nucleus.
FtC3H17	FtPinG0006281000	Ft3	41616714	41620882	317	35186.8	8.66	76.62	66.12	-0.662	Nucleus.
FtC3H18	FtPinG0006692100	Ft4	2422244	2424884	360	40137.4	8.58	68.01	53.14	-0.734	Nucleus.
FtC3H19	FtPinG0005680000	Ft4	30873934	30876150	292	30816.6	9.38	46.89	45.89	-0.67	Nucleus.
FtC3H20	FtPinG0006952700	Ft4	36078725	36082113	280	30807.2	8.92	62.68	60.21	-0.32	Nucleus.
FtC3H21	FtPinG0008460100	Ft4	36886354	36889151	333	36515.3	8.75	70.16	56.25	-0.436	Nucleus.
FtC3H22	FtPinG0001538800	Ft4	43779061	43782565	664	73321.1	6	58.79	67.89	-0.569	Nucleus.
FtC3H23	FtPinG0004517800	Ft4	47447784	47448515	130	15276.4	8.81	37.24	63.69	-0.829	Nucleus.
FtC3H24	FtPinG0000687900	Ft5	4144222	4149268	606	67315.3	6.49	45.19	75.94	-0.427	Cell membrane. Nucleus.
FtC3H25	FtPinG0004648100	Ft5	6850366	6853545	300	31673.5	9.37	42.79	48.57	-0.663	Nucleus.
FtC3H26	FtPinG0003115600	Ft5	9464494	9466664	351	38902.8	7.98	43.45	64.16	-0.552	Nucleus.
FtC3H27	FtPinG0005646300	Ft5	12123569	12125165	520	55944	8.73	49.98	69.98	-0.374	Nucleus.
FtC3H28	FtPinG0005659400	Ft5	12493902	12497621	645	71644.2	6.25	58.86	65.49	-0.598	Chloroplast. Nucleus.
FtC3H29	FtPinG0005585000	Ft5	33929789	33934146	652	73021.6	8.69	55.63	51	-1.02	Nucleus.
FtC3H30	FtPinG0007776600	Ft6	18807382	18816066	406	43763.9	8.64	55.54	40.71	-0.806	Nucleus.
FtC3H31	FtPinG0002014400	Ft6	28684974	28686001	318	35698	7.58	75.89	55.53	-0.664	Nucleus.
FtC3H32	FtPinG0007673400	Ft6	29259287	29263791	388	41552.8	6.56	42.67	52.29	-0.669	Nucleus.
FtC3H33	FtPinG0004487400	Ft6	35517993	35521770	437	47368.6	8.66	55.78	54.55	-0.462	Nucleus.
FtC3H34	FtPinG0003104400	Ft7	849009	856869	486	53467.5	8.54	54.45	61.03	-0.565	Nucleus.
FtC3H35	FtPinG0002584400	Ft7	13058527	13060239	319	36171.1	6.83	42.58	45.05	-1.08	Nucleus.
FtC3H36	FtPinG0006059600	Ft7	19373168	19376415	482	50940.5	7.52	61.79	44.34	-0.566	Nucleus.
FtC3H37	FtPinG0000981200	Ft8	8908593	8912104	645	71340.4	5.94	53.84	63.86	-0.56	Nucleus.
FtC3H38	FtPinG0003310400	Ft8	10379612	10380727	306	33856.8	6.49	54.75	53.2	-0.604	Nucleus.
FtC3H39	FtPinG0003334700	Ft8	11071724	11076400	515	57620	8.54	57.82	42.87	-0.788	Nucleus.
FtC3H40	FtPinG0003339300	Ft8	11245897	11248776	450	49509.8	6.2	52.12	46.58	-0.781	Nucleus.
FtC3H41	FtPinG0008261900	Ft8	14871407	14874293	329	38478.5	9.28	73.97	45.68	-1.337	Nucleus.
FtC3H42	FtPinG0004333000	Ft8	22404701	22407750	460	49614.4	7.54	55.21	46.43	-0.603	Nucleus.
FtC3H43	FtPinG0006375800	Ft8	44111503	44114768	419	45240.1	8.49	58.8	52.36	-0.465	Nucleus.
