# Supplementary material for: The C3H zinc finger gene family in tartary buckwheat: genome-wide characterization, evolution, and a specialized role in salt stress response
Source: Front Plant Sci. 2026 Jun 22;17:1865239. doi: 10.3389/fpls.2026.1865239 (PMC13333739; doi:10.3389/fpls.2026.1865239)
Supplement: Supplementary file 4 [file Table2.xlsx]

## Sheet: Sheet1
Gene pair	Ka	Ks	Ka/Ks	Duplication type
FtPinG0000051500-FtPinG0006375800	0.515928	4.27381	0.120719	transposed
FtPinG0003104400-FtPinG0006375800	0.656868	4.10904	0.159859	transposed
FtPinG0003334700-FtPinG0006692100	0.535528	4.0016	0.133829	transposed
FtPinG0004629800-FtPinG0005680000	0.252962	3.58301	0.0706004	transposed
FtPinG0004648100-FtPinG0005680000	0.235099	3.99859	0.0587954	transposed
FtPinG0006952700-FtPinG0008460100	0.0580902	0.126331	0.459825	transposed
FtPinG0007673400-FtPinG0003915400	0.526085	3.86104	0.136255	transposed
FtPinG0007899100-FtPinG0004487400	0.644404	4.16397	0.154757	transposed
FtPinG0008261900-FtPinG0003656300	0.0694671	0.886233	0.0783847	transposed
FtPinG0008838900-FtPinG0003656300	0.681675	3.57521	0.190667	transposed
FtPinG0008843500-FtPinG0003915400	0.166082	1.32493	0.125352	transposed
FtPinG0001422100-FtPinG0003339300	0.17535	0.745157	0.23532	WGD
FtPinG0001538800-FtPinG0005659400	0.178839	2.25657	0.0792527	WGD
FtPinG0004028000-FtPinG0003339300	0.23495	1.18194	0.198783	WGD
FtPinG0004051800-FtPinG0003310400	0.327277	3.78521	0.086462	WGD
FtPinG0006059600-FtPinG0004333000	0.262758	1.19285	0.220277	WGD
FtPinG0008365300-FtPinG0000981200	0.224795	2.8024	0.0802151	WGD
FtPinG0008460100-FtPinG0004487400	0.401368	1.61512	0.248506	WGD
FtPinG0008460100-FtPinG0006375800	0.378268	0.93983	0.402486	WGD
