# Supplementary material for: The C3H zinc finger gene family in tartary buckwheat: genome-wide characterization, evolution, and a specialized role in salt stress response
Source: Front Plant Sci. 2026 Jun 22;17:1865239. doi: 10.3389/fpls.2026.1865239 (PMC13333739; doi:10.3389/fpls.2026.1865239)
Supplement: Supplementary file 5 [file Table3.xlsx]

## Sheet: Sheet1
Sequence ID	Primer ID	Primer Sequence	Primer Tm	Primer GC	Product Size	Product Tm
FtPinG0006059600	FtPinG0006059600_1_F	CCTTGGTGCCTGGTTCGT	59.887	61.111	92	84.2
FtPinG0006059600	FtPinG0006059600_1_R	TGGGTAGGGAGTCCAGCC	59.959	66.667	92	84.2
FtPinG0004648100	FtPinG0004648100_1_F	ATGAACCTTGGTGGGCCG	59.964	61.111	87	86.5
FtPinG0004648100	FtPinG0004648100_1_R	ACCAGTAGGCCGGGAGTT	59.878	61.111	87	86.5
FtPinG0004487400	FtPinG0004487400_1_F	GACGTATCCTGAGCGCCC	59.972	66.667	117	87.2
FtPinG0004487400	FtPinG0004487400_1_R	GCCATAACAGCAGCCCGA	60.125	61.111	117	87.2
FtPinG0007776600	FtPinG0007776600_1_F	TGGGGGTCCTTTTGGTGC	59.8	61.111	84	81.8
FtPinG0007776600	FtPinG0007776600_1_R	GGGGGATGCGAGTTGCTT	60.045	61.111	84	81.8
FtPinG0003104400	FtPinG0003104400_1_F	CCAGTTCCAGCACCGGTT	59.887	61.111	142	84.2
FtPinG0003104400	FtPinG0003104400_1_R	CTGGATGGCTGTAGCGGC	60.59	66.667	142	84.2
FtPinG0007718000	FtPinG0007718000_1_F	TCACTGTGCAGCGTCTGG	59.97	61.111	142	83
FtPinG0007718000	FtPinG0007718000_1_R	AGCAGGAAGTGGACGTGC	59.969	61.111	142	83
FtPinG0003958100	FtPinG0003958100_1_F	GAGTTGCCGACGTGGTGA	59.972	61.111	115	86.4
FtPinG0003958100	FtPinG0003958100_1_R	ACGCCTCGTGCAATTGGA	59.968	55.556	115	86.4
FtPinG0007355500	FtPinG0007355500_1_F	GCCCTTGCAGGAACTCCA	59.564	61.111	145	84.1
FtPinG0007355500	FtPinG0007355500_1_R	GTCCCGCAACTCCCCAAA	59.886	61.111	145	84.1
FtPinG0001425400	FtPinG0001425400_1_F	TGGAGCAAGAGCAAGCCC	59.965	61.111	90	83.7
FtPinG0001425400	FtPinG0001425400_1_R	AGCCAATGCTGTGGGTCC	59.964	61.111	90	83.7
FtPinG0006375800	FtPinG0006375800_1_F	GTCGGGAAGGTTCGGAGC	60.126	66.667	82	86.6
FtPinG0006375800	FtPinG0006375800_1_R	GTCAGCCCCAACCTCCAC	59.966	66.667	82	86.6
FtPinG0005680000	FtPinG0005680000_1_F	GGCTACAACGCCTCTGCA	60.047	61.111	108	86.1
FtPinG0005680000	FtPinG0005680000_1_R	GGATGGTGGCCCTGAACC	60.044	66.667	108	86.1
FtPinG0002584400	FtPinG0002584400_1_F	ATGAGGGTGCTGCTGGTG	59.646	61.111	85	83.6
FtPinG0002584400	FtPinG0002584400_1_R	TCCACGAAAGGCTGCCTG	59.967	61.111	85	83.6
FtPinG0005585000	FtPinG0005585000_1_F	GACTTTCCCGTCGCACCA	59.97	61.111	88	83.1
FtPinG0005585000	FtPinG0005585000_1_R	GGTAGTGGGCCCAGATGC	59.807	66.667	88	83.1
FtPinG0003915400	FtPinG0003915400_1_F	CGGACGTCCTGGTGAACC	60.049	66.667	146	84.3
FtPinG0003915400	FtPinG0003915400_1_R	GGCACTTCCTTCCCCGTT	59.565	61.111	146	84.3
FtPinG0006952700	FtPinG0006952700_1_F	TTCCAAAGCGACCCGGTC	59.969	61.111	103	80.5
FtPinG0006952700	FtPinG0006952700_1_R	GCAGGGCGTTCAAGAGGA	59.653	61.111	103	80.5
