# Supplementary material for: The C3H zinc finger gene family in tartary buckwheat: genome-wide characterization, evolution, and a specialized role in salt stress response
Source: Front Plant Sci. 2026 Jun 22;17:1865239. doi: 10.3389/fpls.2026.1865239 (PMC13333739; doi:10.3389/fpls.2026.1865239)
Supplement: Supplementary file 6 [file Table4.xlsx]

## Sheet: Sheet1
Table S4 Statistical summary of cis-elements in FtC3H gene promoters
Category	Element Type	Function	Total occurrences	Genes containing (n=43)
Hormone-related (10 types)	ABRE	Abscisic acid responsiveness	125	37
	CGTCA-motif	Methyl jasmonate responsiveness	62	29
	TGACG-motif	Methyl jasmonate responsiveness	62	30
	TCA-element	Salicylic acid responsiveness	20	15
	TGA-element	Auxin responsiveness	24	22
	TGA-box	Auxin responsiveness	1	1
	AuxRR-core	Auxin responsiveness	10	9
	P-box	Gibberellin responsiveness	18	12
	GARE-motif	Gibberellin responsiveness	11	8
	TATC-box	Gibberellin responsiveness	9	8
Stress-related (6 types)	LTR	Low-temperature responsiveness	56	29
	MBS	Drought-inducibility	27	20
	ARE	Anaerobic induction	86	35
	WUN-motif	Wound-responsive	1	1
	TC-rich repeats	Defense and stress responsiveness	13	10
	GC-motif	Anoxic specific inducibility	8	7
Development-related (8 types)	O2-site	Zein metabolism regulation	27	16
	CAT-box	Meristem expression	10	8
	circadian	Circadian control	8	7
	MSA-like	Cell cycle regulation	3	3
	RY-element	Seed-specific regulation	1	1
	AACA_motif	Endosperm-specific negative expression	2	2
	HD-Zip 1	Palisade mesophyll differentiation	1	1
	MBSI	Flavonoid biosynthetic gene regulation	6	6
